# Supplementary material for: Fibrinogen Alpha Chain as a Potential Serum Biomarker for Predicting Response to Cisplatin and Gemcitabine Doublet Chemotherapy in Lung Adenocarcinoma: Integrative Transcriptome and Proteome Analyses
Source: Int J Mol Sci. 2025 Jan 24;26(3):1010. doi: 10.3390/ijms26031010 (PMC11817752; doi:10.3390/ijms26031010)
Supplement: Supplementary file 1 [file ijms-26-01010-s001.zip]

Archive with 3 entries (3 files):
- ijms-3390262-supplementary/Figure S1.pdf
- ijms-3390262-supplementary/Table S1.pdf
- ijms-3390262-supplementary/Table S2.pdf
